# Supplementary material for: Two new species of the genus Pseudidonauton Hering, 1931 from China (Lepidoptera, Limacodidae)
Source: Zookeys. 2021 Sep 14;1059:173–81. doi: 10.3897/zookeys.1059.68512 (PMC8455507; doi:10.3897/zookeys.1059.68512)
Supplement: XML Treatment for Pseudidonauton [file zookeys.1059.68512-treatment1.xml]

<!DOCTYPE tp:taxon-treatment
  PUBLIC "-//TaxonX//DTD Taxonomic Treatment Publishing DTD v0 20100105//EN" "tax-treatment-NSO.dtd">
<tp:taxon-treatment xmlns:tp="http://www.plazi.org/taxpub"><tp:treatment-meta><kwd-group><label>Taxon classification</label><kwd><named-content xmlns:xlink="http://www.w3.org/1999/xlink" content-type="kingdom">Animalia</named-content></kwd><kwd><named-content xmlns:xlink="http://www.w3.org/1999/xlink" content-type="order">Lepidoptera</named-content></kwd><kwd><named-content xmlns:xlink="http://www.w3.org/1999/xlink" content-type="family">Limacodidae</named-content></kwd></kwd-group><mixed-citation publication-type="journal"><person-group><name><surname>Wu</surname><given-names>Jun</given-names></name><name><surname>Solovyev</surname><given-names>Alexey V.</given-names></name><name><surname>Han</surname><given-names>Hui-Lin</given-names></name></person-group><article-title>Two new species of the genus <italic><tp:taxon-name><tp:taxon-name-part taxon-name-part-type="genus" reg="Pseudidonauton">Pseudidonauton</tp:taxon-name-part></tp:taxon-name></italic> Hering, 1931 from China (<tp:taxon-name><tp:taxon-name-part taxon-name-part-type="order">Lepidoptera</tp:taxon-name-part></tp:taxon-name>, <tp:taxon-name><tp:taxon-name-part taxon-name-part-type="family">Limacodidae</tp:taxon-name-part></tp:taxon-name>)</article-title><source>Zookeys</source><day>14</day><month>9</month><year>2021</year><volume>1059</volume><fpage>173</fpage><lpage>181</lpage><pub-id pub-id-type="doi">10.3897/zookeys.1059.68512</pub-id></mixed-citation></tp:treatment-meta><tp:nomenclature><label>Genus</label><tp:taxon-name>
            <object-id xmlns:xlink="http://www.w3.org/1999/xlink" content-type="arpha" xlink:type="simple">40FC685C-B17B-5CC2-AE14-ACF1C01BDFF3</object-id>
            <tp:taxon-name-part taxon-name-part-type="genus" reg="Pseudidonauton">Pseudidonauton</tp:taxon-name-part>
          </tp:taxon-name><tp:taxon-authority>Hering, 1931</tp:taxon-authority><tp:nomenclature-citation-list><tp:nomenclature-citation><tp:taxon-name>
                <tp:taxon-name-part taxon-name-part-type="genus" reg="Pseudidonauton">Pseudidonauton</tp:taxon-name-part>
              </tp:taxon-name><comment>Hering, 1931, 670, 705. Type species (original designation): <tp:taxon-name><tp:taxon-name-part taxon-name-part-type="genus" reg="Pseudidonauton">Pseudidonauton</tp:taxon-name-part><tp:taxon-name-part taxon-name-part-type="species" reg="admirabile">admirabile</tp:taxon-name-part></tp:taxon-name> Hering, 1931 [Malay Peninsula: Padang Rengas].</comment></tp:nomenclature-citation></tp:nomenclature-citation-list></tp:nomenclature></tp:taxon-treatment>
