# Supplementary material for: Two new species of the genus Pseudidonauton Hering, 1931 from China (Lepidoptera, Limacodidae)
Source: Zookeys. 2021 Sep 14;1059:173–81. doi: 10.3897/zookeys.1059.68512 (PMC8455507; doi:10.3897/zookeys.1059.68512)
Supplement: XML Treatment for Pseudidonauton sinensis [file zookeys.1059.68512-treatment2.xml]

<!DOCTYPE tp:taxon-treatment
  PUBLIC "-//TaxonX//DTD Taxonomic Treatment Publishing DTD v0 20100105//EN" "tax-treatment-NSO.dtd">
<tp:taxon-treatment xmlns:tp="http://www.plazi.org/taxpub"><tp:treatment-meta><kwd-group><label>Taxon classification</label><kwd><named-content xmlns:xlink="http://www.w3.org/1999/xlink" content-type="kingdom">Animalia</named-content></kwd><kwd><named-content xmlns:xlink="http://www.w3.org/1999/xlink" content-type="order">Lepidoptera</named-content></kwd><kwd><named-content xmlns:xlink="http://www.w3.org/1999/xlink" content-type="family">Limacodidae</named-content></kwd></kwd-group><mixed-citation publication-type="journal"><person-group><name><surname>Wu</surname><given-names>Jun</given-names></name><name><surname>Solovyev</surname><given-names>Alexey V.</given-names></name><name><surname>Han</surname><given-names>Hui-Lin</given-names></name></person-group><article-title>Two new species of the genus <italic><tp:taxon-name><tp:taxon-name-part taxon-name-part-type="genus" reg="Pseudidonauton">Pseudidonauton</tp:taxon-name-part></tp:taxon-name></italic> Hering, 1931 from China (<tp:taxon-name><tp:taxon-name-part taxon-name-part-type="order">Lepidoptera</tp:taxon-name-part></tp:taxon-name>, <tp:taxon-name><tp:taxon-name-part taxon-name-part-type="family">Limacodidae</tp:taxon-name-part></tp:taxon-name>)</article-title><source>Zookeys</source><day>14</day><month>9</month><year>2021</year><volume>1059</volume><fpage>173</fpage><lpage>181</lpage><pub-id pub-id-type="doi">10.3897/zookeys.1059.68512</pub-id></mixed-citation></tp:treatment-meta><tp:nomenclature><tp:taxon-name>
            <object-id xmlns:xlink="http://www.w3.org/1999/xlink" content-type="arpha" xlink:type="simple">B21A6E49-9FC1-52F2-89AA-336EC9771C09</object-id>
            <tp:taxon-name-part taxon-name-part-type="genus" reg="Pseudidonauton">Pseudidonauton</tp:taxon-name-part>
            <tp:taxon-name-part taxon-name-part-type="species" reg="sinensis">sinensis</tp:taxon-name-part>
            <object-id xmlns:xlink="http://www.w3.org/1999/xlink" content-type="zoobank" xlink:type="simple">http://zoobank.org/47290A63-4817-4513-BC9E-F158A18D3445</object-id>
          </tp:taxon-name><tp:taxon-status xmlns:xlink="http://www.w3.org/1999/xlink" xlink:type="simple">sp. nov.</tp:taxon-status><xref ref-type="fig" rid="F1">Figures 1</xref><xref ref-type="fig" rid="F1">, 2</xref><xref ref-type="fig" rid="F1">, 3</xref><xref ref-type="fig" rid="F2">, 10</xref><xref ref-type="fig" rid="F2">, 11</xref><xref ref-type="fig" rid="F2">, 18</xref></tp:nomenclature><tp:treatment-sec sec-type="Holotype" id="SECID0ENLAC"><title>Holotype.</title><p>♂, China, Chongqing Municipality, Mt. Simian, 29.VII–2.VIII.2020, leg. HL. Han and J. Wu, genit. prep. WuJ-388–1 (<abbrev xmlns:xlink="http://www.w3.org/1999/xlink" content-type="institution" xlink:title="Northeast Forestry University" id="ABBRID0ETLAC" xlink:type="simple">NEFU</abbrev>).</p></tp:treatment-sec><tp:treatment-sec sec-type="Paratypes" id="SECID0EYLAC"><title>Paratypes.</title><p>15♂, 1♀, same data as for holotype, genit. prep. for four dissected paratypes WuJ-288–1, 289–1, 387–1 and 389–2 (<abbrev xmlns:xlink="http://www.w3.org/1999/xlink" content-type="institution" xlink:title="Northeast Forestry University" id="ABBRID0E5LAC" xlink:type="simple">NEFU</abbrev>); 3♂, 1♀, China, Prov. Guizhou, Zunyi City, Shierbeihou scenic spots, Shuanghe village, 3–5.VIII.2020, leg. HL. Han and J. Wu, genit. prep. for three dissected paratypes WuJ-382–1, 383–1 and 384–2 (<abbrev xmlns:xlink="http://www.w3.org/1999/xlink" content-type="institution" xlink:title="Northeast Forestry University" id="ABBRID0EDMAC" xlink:type="simple">NEFU</abbrev>); 4♂, China, Prov. Guizhou, Zunyi City, Xishui County, Sanchahe Town, 1.VII.2019, leg. MR. Xing, BX. Zhao, and H. Sun (<abbrev xmlns:xlink="http://www.w3.org/1999/xlink" content-type="institution" xlink:title="Northeast Forestry University" id="ABBRID0EIMAC" xlink:type="simple">NEFU</abbrev>); 4♂, China, Prov. Jiangxi, Guanshan Nature Reserve, 21–27.VIII.2017, leg. GX. Wang and WJ. Li, genit. prep. for two dissected paratypes WuJ-342–1, 343–1 (<abbrev xmlns:xlink="http://www.w3.org/1999/xlink" content-type="institution" xlink:title="Northeast Forestry University" id="ABBRID0ENMAC" xlink:type="simple">NEFU</abbrev>); 1♂, China, Prov. Jiangxi, Guanshan Nature Reserve, 21–23.VIII.2017, leg. HL. Han, genit. prep. WuJ-379–1 (<abbrev xmlns:xlink="http://www.w3.org/1999/xlink" content-type="institution" xlink:title="Northeast Forestry University" id="ABBRID0ESMAC" xlink:type="simple">NEFU</abbrev>); 41♂, China, Prov. Zhejiang, Pan’an County, Mt. Dapan, 25.VI–6.VII.2019, leg. J. Wu and JJ. Fan, genit. prep. for four dissected paratypes WuJ-390–1, 440–1, 441–1, 442–1 (<abbrev xmlns:xlink="http://www.w3.org/1999/xlink" content-type="institution" xlink:title="Northeast Forestry University" id="ABBRID0EXMAC" xlink:type="simple">NEFU</abbrev>); 3♂, China, Prov. Zhejiang, Jiangshan City, Laofoyan Village, 3.VII.2017, leg. ZG. Zhang, YY. Jia and J. Li (<abbrev xmlns:xlink="http://www.w3.org/1999/xlink" content-type="institution" xlink:title="Northeast Forestry University" id="ABBRID0E3MAC" xlink:type="simple">NEFU</abbrev>); 1♂, China, Prov. Zhejiang, Jiangshan City, Xiayangping Village, 4.VII.2017, leg. ZG. Zhang, YY. Jia and J. Li (<abbrev xmlns:xlink="http://www.w3.org/1999/xlink" content-type="institution" xlink:title="Northeast Forestry University" id="ABBRID0EBNAC" xlink:type="simple">NEFU</abbrev>); 2♂, China, Prov. Fujian, Mt. Wuyi, Taohuayu, 6.VIII.2020, leg. MJ. Qi and XY. Jin (<abbrev xmlns:xlink="http://www.w3.org/1999/xlink" content-type="institution" xlink:title="Northeast Forestry University" id="ABBRID0EGNAC" xlink:type="simple">NEFU</abbrev>); 3♂, China, Aut. Reg. Xizang, Linzhi City, Lulang station, 15.VII.2017, leg. HL. Han, genit. prep. for three dissected paratypes WuJ-379–1, 380–1, 381–1 (<abbrev xmlns:xlink="http://www.w3.org/1999/xlink" content-type="institution" xlink:title="Northeast Forestry University" id="ABBRID0ELNAC" xlink:type="simple">NEFU</abbrev>).</p></tp:treatment-sec><tp:treatment-sec sec-type="diagnosis" id="SECID0EQNAC"><title>Diagnosis.</title><p>The new species is very similar to its congeners in appearance, especially to <italic><tp:taxon-name><tp:taxon-name-part taxon-name-part-type="genus" reg="Pseudidonauton">P.</tp:taxon-name-part><tp:taxon-name-part taxon-name-part-type="species" reg="bhaga">bhaga</tp:taxon-name-part></tp:taxon-name></italic> (Fig. <xref ref-type="fig" rid="F1">4</xref>), <italic><tp:taxon-name><tp:taxon-name-part taxon-name-part-type="genus" reg="Pseudidonauton">P.</tp:taxon-name-part><tp:taxon-name-part taxon-name-part-type="species" reg="chihpyh">chihpyh</tp:taxon-name-part></tp:taxon-name></italic> (Fig. <xref ref-type="fig" rid="F1">5</xref>) and <italic><tp:taxon-name><tp:taxon-name-part taxon-name-part-type="genus" reg="Pseudidonauton">P.</tp:taxon-name-part><tp:taxon-name-part taxon-name-part-type="species" reg="vexa">vexa</tp:taxon-name-part></tp:taxon-name></italic> (Fig. <xref ref-type="fig" rid="F1">6</xref>), but it can be distinguished from these species by having no distinct borderline between the apical patch and the ground colour in the forewing. Moreover, the whole outer margin area in the new species is covered by a conspicuous dark brown smudge.</p><p>The male genitalia are clearly different from those of the other congeners: in <italic><tp:taxon-name><tp:taxon-name-part taxon-name-part-type="genus" reg="Pseudidonauton">P.</tp:taxon-name-part><tp:taxon-name-part taxon-name-part-type="species" reg="sinensis">sinensis</tp:taxon-name-part></tp:taxon-name></italic> sp. nov. (Figs <xref ref-type="fig" rid="F2">10</xref>, <xref ref-type="fig" rid="F2">11</xref>), the uncus is shallowly divided into two parts; the transtilla is narrow apically and bearing a pair of long slender spine-like process at the base; the saccular process is straight. The vesica lacks cornuti. However, in <italic><tp:taxon-name><tp:taxon-name-part taxon-name-part-type="genus" reg="Pseudidonauton">P.</tp:taxon-name-part><tp:taxon-name-part taxon-name-part-type="species" reg="bhaga">bhaga</tp:taxon-name-part></tp:taxon-name></italic> (Fig. <xref ref-type="fig" rid="F2">12</xref>), <italic><tp:taxon-name><tp:taxon-name-part taxon-name-part-type="genus" reg="Pseudidonauton">P.</tp:taxon-name-part><tp:taxon-name-part taxon-name-part-type="species" reg="chihpyh">chihpyh</tp:taxon-name-part></tp:taxon-name></italic> (Fig. <xref ref-type="fig" rid="F2">16</xref>) and <italic><tp:taxon-name><tp:taxon-name-part taxon-name-part-type="genus" reg="Pseudidonauton">P.</tp:taxon-name-part><tp:taxon-name-part taxon-name-part-type="species" reg="vexa">vexa</tp:taxon-name-part></tp:taxon-name></italic> (Fig. <xref ref-type="fig" rid="F2">17</xref>), the uncus is deeply divided into two parts; the apical plate of the transtilla is broad, without a slender spine-like process at the base; the sacculus process is strongly curved. The vesica bears a row of small cornuti.</p><p>In the female genitalia, the diagnostic difference between <italic><tp:taxon-name><tp:taxon-name-part taxon-name-part-type="genus" reg="Pseudidonauton">P.</tp:taxon-name-part><tp:taxon-name-part taxon-name-part-type="species" reg="sinensis">sinensis</tp:taxon-name-part></tp:taxon-name></italic> sp. nov. (Fig. <xref ref-type="fig" rid="F2">18</xref>) and <italic><tp:taxon-name><tp:taxon-name-part taxon-name-part-type="genus" reg="Pseudidonauton">P.</tp:taxon-name-part><tp:taxon-name-part taxon-name-part-type="species" reg="vexa">vexa</tp:taxon-name-part></tp:taxon-name></italic> (Fig. <xref ref-type="fig" rid="F2">19</xref>) is that the former has a thick ductus bursae, and the surface of the 1/2 near the ostium bursae is rough; a leaf-shaped signum is located at the upper part of the corpus bursae.</p></tp:treatment-sec><tp:treatment-sec sec-type="description" id="SECID0EGCAE"><title>Description.</title><p>Adult (Figs <xref ref-type="fig" rid="F1">1</xref>, <xref ref-type="fig" rid="F1">2</xref>, <xref ref-type="fig" rid="F1">3</xref>). Wingspan 14–16 mm in male, 18–20 mm in female. Head brown; labial palpus up-curved; antenna filiform in both sexes, brown. Thorax and tegula brown. Scales on legs brown mixed with a little yellow. Forewing ground colour pale brown to reddish brown, basal 1/3 with unique dark brown area. Apical patch dark brown, no visible borderline with the ground colour. Whole outer margin area covered by a conspicuous dark brown smudge. Median line slightly visible, arched, dark brown, runs from costal at ca. 3/5 distance from wing base to tornus. In some individuals, median line barely visible. Fringe long, brown. Hindwing ground colour slightly darker than forewing, reddish brown; apex dark brown; fringe long, brown. On abdomen, hair covering each abdominal segment golden yellow mixed with pale brown, with long pale brown hairs in terminal area.</p><fig id="F1" position="float" orientation="portrait"><object-id xmlns:xlink="http://www.w3.org/1999/xlink" content-type="doi" xlink:type="simple">10.3897/zookeys.1059.68512.figures1-9</object-id><object-id xmlns:xlink="http://www.w3.org/1999/xlink" content-type="arpha" xlink:type="simple">CCDE76FA-F895-53F1-B286-C1F7E8E41E1E</object-id><label>Figures 1–9.</label><caption><p>Adults of <italic><tp:taxon-name><tp:taxon-name-part taxon-name-part-type="genus" reg="Pseudidonauton">Pseudidonauton</tp:taxon-name-part></tp:taxon-name></italic> spp. <bold>1</bold><italic><tp:taxon-name><tp:taxon-name-part taxon-name-part-type="genus" reg="Pseudidonauton">P.</tp:taxon-name-part><tp:taxon-name-part taxon-name-part-type="species" reg="sinensis">sinensis</tp:taxon-name-part></tp:taxon-name></italic> sp. nov., male, holotype <bold>2</bold> ditto, male, paratype <bold>3</bold> ditto, female, paratype <bold>4</bold><italic><tp:taxon-name><tp:taxon-name-part taxon-name-part-type="genus" reg="Pseudidonauton">P.</tp:taxon-name-part><tp:taxon-name-part taxon-name-part-type="species" reg="bhaga">bhaga</tp:taxon-name-part></tp:taxon-name></italic> Swinhoe, 1901, male, Borneo, Malaysia (in <abbrev xmlns:xlink="http://www.w3.org/1999/xlink" content-type="institution" xlink:title="Northeast Forestry University" id="ABBRID0EFEAE" xlink:type="simple">NEFU</abbrev>) <bold>5</bold><italic><tp:taxon-name><tp:taxon-name-part taxon-name-part-type="genus" reg="Pseudidonauton">P.</tp:taxon-name-part><tp:taxon-name-part taxon-name-part-type="species" reg="chihpyh">chihpyh</tp:taxon-name-part></tp:taxon-name></italic> Solovyev, 2009, male, holotype (in <abbrev xmlns:xlink="http://www.w3.org/1999/xlink" content-type="institution" xlink:title="Museum Witt München" id="ABBRID0EXEAE" xlink:type="simple">MWM</abbrev>/<named-content xmlns:xlink="http://www.w3.org/1999/xlink" content-type="dwc:institutional_code" xlink:type="simple">ZSM</named-content>) <bold>6</bold><italic><tp:taxon-name><tp:taxon-name-part taxon-name-part-type="genus" reg="Pseudidonauton">P.</tp:taxon-name-part><tp:taxon-name-part taxon-name-part-type="species" reg="vexa">vexa</tp:taxon-name-part></tp:taxon-name></italic> Solovyev, 2009, male, holotype (in <abbrev xmlns:xlink="http://www.w3.org/1999/xlink" content-type="institution" xlink:title="Museum Witt München" id="ABBRID0EOFAE" xlink:type="simple">MWM</abbrev>/<named-content xmlns:xlink="http://www.w3.org/1999/xlink" content-type="dwc:institutional_code" xlink:type="simple">ZSM</named-content>) <bold>7</bold><italic><tp:taxon-name><tp:taxon-name-part taxon-name-part-type="genus" reg="Pseudidonauton">P.</tp:taxon-name-part><tp:taxon-name-part taxon-name-part-type="species" reg="puera">puera</tp:taxon-name-part></tp:taxon-name></italic> sp. nov., male, holotype <bold>8</bold> ditto, male, paratype <bold>9</bold> ditto, male, paratype (in <abbrev xmlns:xlink="http://www.w3.org/1999/xlink" content-type="institution" xlink:title="collection of Alexey V. Solovyev, Ulyanovsk, Russia" id="ABBRID0EJGAE" xlink:type="simple">CASU</abbrev>). Scale bar: 5 mm.</p></caption><graphic xmlns:xlink="http://www.w3.org/1999/xlink" xlink:href="zookeys-1059-173-g001.jpg" position="float" orientation="portrait" xlink:type="simple" id="oo_588847.jpg"><uri content-type="original_file" xlink:type="simple">https://binary.pensoft.net/fig/588847</uri></graphic></fig><p><bold>Male genitalia</bold> (Figs <xref ref-type="fig" rid="F2">10</xref>, <xref ref-type="fig" rid="F2">11</xref>). Uncus broad, flattened, weakly divided into two parts, each covered with dense hairs on surface. Gnathos reduced. Tegumen broad, slightly trapezoidal. Transtilla well developed and strongly sclerotized, with small, apically bifid medial plate; basal part of transtilla bearing pair of long, slender, spine-like process slightly enlarged at base. Valva strongly modified and clearly divided into upper and lower parts: upper part finger-shaped, with ear-like process at base and nearly membranous triangular structure behind it; in lower part, sacculus slightly inflated, with swollen base and straight spine-like sacculus process ca. 1/2 length of phallus. Juxta flattened, slightly concave in middle of apex. Saccus not obvious. Phallus slender, tube-shaped, slightly sclerotized terminally; vesica without cornuti.</p><p><bold>Female genitalia</bold> (Fig. <xref ref-type="fig" rid="F2">18</xref>). Ovipositor lobes ear-shaped, covered with dense hairs on surface. Postvaginal plate strongly sclerotized. Apophysis anterioris very short, with only a small spine; apophysis posterioris long, ca. 2/3 length of ovipositor lobes, inflated at base and blunt at apex. There is a distinct, nearly square incision on the ostium bursae. Ductus bursae thick, not spiral-shaped, with rough sclerotized surface on upper half, membranous on lower half. Corpus bursae pear-shaped, with tiny hairs on surface and a strongly sclerotized, leaf-shaped signum on upper 1/3.</p></tp:treatment-sec><tp:treatment-sec sec-type="distribution" id="SECID0EHHAE"><title>Distribution.</title><p>China (Chongqing, Zhejiang, Guizhou, Fujian, Jiangxi, Xizang) (Fig. <xref ref-type="fig" rid="F3">20</xref>).</p></tp:treatment-sec><tp:treatment-sec sec-type="etymology" id="SECID0ERHAE"><title>Etymology.</title><p>The species is named <italic><tp:taxon-name><tp:taxon-name-part taxon-name-part-type="genus" reg="Pseudidonauton"/><tp:taxon-name-part taxon-name-part-type="species" reg="sinensis">sinensis</tp:taxon-name-part></tp:taxon-name></italic> because of its wide distribution in China.</p></tp:treatment-sec><tp:treatment-sec sec-type="Bionomics" id="SECID0EBIAE"><title>Bionomics.</title><p>The specimens were collected from June <bold>t</bold>o August at altitudes of 560–2,800 m.</p></tp:treatment-sec><tp:treatment-sec><!--Section generated to contain objects referenced in tp:taxon-treatment.--><fig id="F2" position="float" orientation="portrait"><object-id xmlns:xlink="http://www.w3.org/1999/xlink" content-type="doi" xlink:type="simple">10.3897/zookeys.1059.68512.figures10-19</object-id><object-id xmlns:xlink="http://www.w3.org/1999/xlink" content-type="arpha" xlink:type="simple">8D531305-CE07-555D-8F2F-2BF97786708B</object-id><label>Figures 10–19.</label><caption><p>Genitalia of <italic><tp:taxon-name><tp:taxon-name-part taxon-name-part-type="genus" reg="Pseudidonauton">Pseudidonauton</tp:taxon-name-part></tp:taxon-name></italic> spp. <bold>10</bold><italic><tp:taxon-name><tp:taxon-name-part taxon-name-part-type="genus" reg="Pseudidonauton">P.</tp:taxon-name-part><tp:taxon-name-part taxon-name-part-type="species" reg="sinensis">sinensis</tp:taxon-name-part></tp:taxon-name></italic> sp. nov., male, holotype <bold>11</bold> ditto, male, paratype <bold>12</bold><italic><tp:taxon-name><tp:taxon-name-part taxon-name-part-type="genus" reg="Pseudidonauton">P.</tp:taxon-name-part><tp:taxon-name-part taxon-name-part-type="species" reg="bhaga">bhaga</tp:taxon-name-part></tp:taxon-name></italic> Swinhoe, 1901, male, Borneo, Malaysia, genitalia No. WuJ-392–1 (in <abbrev xmlns:xlink="http://www.w3.org/1999/xlink" content-type="institution" xlink:title="Northeast Forestry University" id="ABBRID0EZOAE" xlink:type="simple">NEFU</abbrev>) <bold>13</bold><italic><tp:taxon-name><tp:taxon-name-part taxon-name-part-type="genus" reg="Pseudidonauton">P.</tp:taxon-name-part><tp:taxon-name-part taxon-name-part-type="species" reg="puera">puera</tp:taxon-name-part></tp:taxon-name></italic> sp. nov., male, holotype <bold>14</bold> ditto, male, paratype <bold>15</bold> ditto, male, paratype (in <abbrev xmlns:xlink="http://www.w3.org/1999/xlink" content-type="institution" xlink:title="collection of Alexey V. Solovyev, Ulyanovsk, Russia" id="ABBRID0EPPAE" xlink:type="simple">CASU</abbrev>) <bold>16</bold><italic><tp:taxon-name><tp:taxon-name-part taxon-name-part-type="genus" reg="Pseudidonauton">P.</tp:taxon-name-part><tp:taxon-name-part taxon-name-part-type="species" reg="chihpyh">chihpyh</tp:taxon-name-part></tp:taxon-name></italic> Solovyev, 2009, male, holotype (in <abbrev xmlns:xlink="http://www.w3.org/1999/xlink" content-type="institution" xlink:title="Museum Witt München" id="ABBRID0EBQAE" xlink:type="simple">MWM</abbrev>/<named-content xmlns:xlink="http://www.w3.org/1999/xlink" content-type="dwc:institutional_code" xlink:type="simple">ZSM</named-content>) <bold>17</bold><italic><tp:taxon-name><tp:taxon-name-part taxon-name-part-type="genus" reg="Pseudidonauton">P.</tp:taxon-name-part><tp:taxon-name-part taxon-name-part-type="species" reg="vexa">vexa</tp:taxon-name-part></tp:taxon-name></italic> Solovyev, 2009, male, holotype (in <abbrev xmlns:xlink="http://www.w3.org/1999/xlink" content-type="institution" xlink:title="Museum Witt München" id="ABBRID0EYQAE" xlink:type="simple">MWM</abbrev>/<named-content xmlns:xlink="http://www.w3.org/1999/xlink" content-type="dwc:institutional_code" xlink:type="simple">ZSM</named-content>) <bold>18</bold><italic><tp:taxon-name><tp:taxon-name-part taxon-name-part-type="genus" reg="Pseudidonauton">P.</tp:taxon-name-part><tp:taxon-name-part taxon-name-part-type="species" reg="sinensis">sinensis</tp:taxon-name-part></tp:taxon-name></italic> sp. nov., female, paratype; <bold>19</bold><italic><tp:taxon-name><tp:taxon-name-part taxon-name-part-type="genus" reg="Pseudidonauton">P.</tp:taxon-name-part><tp:taxon-name-part taxon-name-part-type="species" reg="vexa">vexa</tp:taxon-name-part></tp:taxon-name></italic> Solovyev, 2009, female, paratype (in <abbrev xmlns:xlink="http://www.w3.org/1999/xlink" content-type="institution" xlink:title="Museum Witt München" id="ABBRID0E3RAE" xlink:type="simple">MWM</abbrev>/<named-content xmlns:xlink="http://www.w3.org/1999/xlink" content-type="dwc:institutional_code" xlink:type="simple">ZSM</named-content>). Scale bars: 0.5 mm.</p></caption><graphic xmlns:xlink="http://www.w3.org/1999/xlink" xlink:href="zookeys-1059-173-g002.jpg" position="float" orientation="portrait" xlink:type="simple" id="oo_588848.jpg"><uri content-type="original_file" xlink:type="simple">https://binary.pensoft.net/fig/588848</uri></graphic></fig><fig id="F3" position="float" orientation="portrait"><object-id xmlns:xlink="http://www.w3.org/1999/xlink" content-type="doi" xlink:type="simple">10.3897/zookeys.1059.68512.figure20</object-id><object-id xmlns:xlink="http://www.w3.org/1999/xlink" content-type="arpha" xlink:type="simple">7BDB3E84-6035-5337-A5BC-FEAFD1ECD45C</object-id><label>Figure 20.</label><caption><p>Distribution map of two new species of <italic><tp:taxon-name><tp:taxon-name-part taxon-name-part-type="genus" reg="Pseudidonauton">Pseudidonauton</tp:taxon-name-part></tp:taxon-name></italic>: circle: <italic><tp:taxon-name><tp:taxon-name-part taxon-name-part-type="genus" reg="Pseudidonauton">P.</tp:taxon-name-part><tp:taxon-name-part taxon-name-part-type="species" reg="sinensis">sinensis</tp:taxon-name-part></tp:taxon-name></italic> sp. nov. (China: Chongqing, Zhejiang, Guizhou, Fujian, Jiangxi, Xizang); triangle: <italic><tp:taxon-name><tp:taxon-name-part taxon-name-part-type="genus" reg="Pseudidonauton">P.</tp:taxon-name-part><tp:taxon-name-part taxon-name-part-type="species" reg="puera">puera</tp:taxon-name-part></tp:taxon-name></italic> sp. nov. (China: Yunnan; Vietnam: Dong Nai).</p></caption><graphic xmlns:xlink="http://www.w3.org/1999/xlink" xlink:href="zookeys-1059-173-g003.jpg" position="float" orientation="portrait" xlink:type="simple" id="oo_588849.jpg"><uri content-type="original_file" xlink:type="simple">https://binary.pensoft.net/fig/588849</uri></graphic></fig></tp:treatment-sec></tp:taxon-treatment>
