# Supplementary material for: Two new species of the genus Pseudidonauton Hering, 1931 from China (Lepidoptera, Limacodidae)
Source: Zookeys. 2021 Sep 14;1059:173–81. doi: 10.3897/zookeys.1059.68512 (PMC8455507; doi:10.3897/zookeys.1059.68512)
Supplement: XML Treatment for Pseudidonauton puera [file zookeys.1059.68512-treatment3.xml]

<!DOCTYPE tp:taxon-treatment
  PUBLIC "-//TaxonX//DTD Taxonomic Treatment Publishing DTD v0 20100105//EN" "tax-treatment-NSO.dtd">
<tp:taxon-treatment xmlns:tp="http://www.plazi.org/taxpub"><tp:treatment-meta><kwd-group><label>Taxon classification</label><kwd><named-content xmlns:xlink="http://www.w3.org/1999/xlink" content-type="kingdom">Animalia</named-content></kwd><kwd><named-content xmlns:xlink="http://www.w3.org/1999/xlink" content-type="order">Lepidoptera</named-content></kwd><kwd><named-content xmlns:xlink="http://www.w3.org/1999/xlink" content-type="family">Limacodidae</named-content></kwd></kwd-group><mixed-citation publication-type="journal"><person-group><name><surname>Wu</surname><given-names>Jun</given-names></name><name><surname>Solovyev</surname><given-names>Alexey V.</given-names></name><name><surname>Han</surname><given-names>Hui-Lin</given-names></name></person-group><article-title>Two new species of the genus <italic><tp:taxon-name><tp:taxon-name-part taxon-name-part-type="genus" reg="Pseudidonauton">Pseudidonauton</tp:taxon-name-part></tp:taxon-name></italic> Hering, 1931 from China (<tp:taxon-name><tp:taxon-name-part taxon-name-part-type="order">Lepidoptera</tp:taxon-name-part></tp:taxon-name>, <tp:taxon-name><tp:taxon-name-part taxon-name-part-type="family">Limacodidae</tp:taxon-name-part></tp:taxon-name>)</article-title><source>Zookeys</source><day>14</day><month>9</month><year>2021</year><volume>1059</volume><fpage>173</fpage><lpage>181</lpage><pub-id pub-id-type="doi">10.3897/zookeys.1059.68512</pub-id></mixed-citation></tp:treatment-meta><tp:nomenclature><tp:taxon-name>
            <object-id xmlns:xlink="http://www.w3.org/1999/xlink" content-type="arpha" xlink:type="simple">B671B741-CB80-52EA-8C8C-6300F2010680</object-id>
            <tp:taxon-name-part taxon-name-part-type="genus" reg="Pseudidonauton">Pseudidonauton</tp:taxon-name-part>
            <tp:taxon-name-part taxon-name-part-type="species" reg="puera">puera</tp:taxon-name-part>
            <object-id xmlns:xlink="http://www.w3.org/1999/xlink" content-type="zoobank" xlink:type="simple">http://zoobank.org/31B3CA5B-866B-4240-A92A-F7CEA1EC4B1C</object-id>
          </tp:taxon-name><tp:taxon-status xmlns:xlink="http://www.w3.org/1999/xlink" xlink:type="simple">sp. nov.</tp:taxon-status><xref ref-type="fig" rid="F1">Figures 7</xref><xref ref-type="fig" rid="F1">, 8</xref><xref ref-type="fig" rid="F1">, 9</xref><xref ref-type="fig" rid="F2">, 13</xref><xref ref-type="fig" rid="F2">, 14</xref><xref ref-type="fig" rid="F2">, 15</xref></tp:nomenclature><tp:treatment-sec sec-type="Holotype" id="SECID0EJKAE"><title>Holotype.</title><p>♂, China, Prov. Yunnan, Puer City, Manxieba, 3.VIII.2018, leg. HL. Han, J. Wu, MR. Li, genit. prep. WuJ-237–1 (<abbrev xmlns:xlink="http://www.w3.org/1999/xlink" content-type="institution" xlink:title="Northeast Forestry University" id="ABBRID0EPKAE" xlink:type="simple">NEFU</abbrev>).</p></tp:treatment-sec><tp:treatment-sec sec-type="Paratypes" id="SECID0EUKAE"><title>Paratypes.</title><p>1♂, same data as for holotype, genit. prep. WuJ-236–1 (<abbrev xmlns:xlink="http://www.w3.org/1999/xlink" content-type="institution" xlink:title="Northeast Forestry University" id="ABBRID0E1KAE" xlink:type="simple">NEFU</abbrev>); 1♂, Vietnam, Dong Nai, Vinh Cuu Nat. Res., Phu Ly, Dakinde, <named-content xmlns:xlink="http://www.w3.org/1999/xlink" content-type="dwc:verbatimCoordinates" xlink:type="simple"><named-content content-type="geo-json" specific-use="{&#34;type&#34;:&#34;Point&#34;,&#34;coordinates&#34;:[107.105080,11.412030]}" id="NCID0ECLAE" xlink:type="simple">11.41203°N, 107.10508°E</named-content></named-content>, 106 m a.s.l., 27.VI.2011, leg. A. Solovyev, S. Pugaev, S. Nedoshivina, genit. prep. 0234 (<abbrev xmlns:xlink="http://www.w3.org/1999/xlink" content-type="institution" xlink:title="collection of Alexey V. Solovyev, Ulyanovsk, Russia" id="ABBRID0EHLAE" xlink:type="simple">CASU</abbrev>).</p></tp:treatment-sec><tp:treatment-sec sec-type="diagnosis" id="SECID0EMLAE"><title>Diagnosis.</title><p>The new species can be clearly distinguished from the known species in its appearance: the dark brown area at the base of the forewing has no obvious borderline with the ground colour and has no apical patch. In the male genitalia, the new species is similar to <italic><tp:taxon-name><tp:taxon-name-part taxon-name-part-type="genus" reg="Pseudidonauton">P.</tp:taxon-name-part><tp:taxon-name-part taxon-name-part-type="species" reg="chihpyh">chihpyh</tp:taxon-name-part></tp:taxon-name></italic> (Fig. <xref ref-type="fig" rid="F2">16</xref>), but uncus rod-shaped and not divided into two parts apically is the main combination that distinguishes the new species from <italic><tp:taxon-name><tp:taxon-name-part taxon-name-part-type="genus" reg="Pseudidonauton">P.</tp:taxon-name-part><tp:taxon-name-part taxon-name-part-type="species" reg="chihpyh">chihpyh</tp:taxon-name-part></tp:taxon-name></italic> and from all other known species in this genus.</p></tp:treatment-sec><tp:treatment-sec sec-type="description" id="SECID0EMMAE"><title>Description.</title><p>Adult (Figs <xref ref-type="fig" rid="F1">7</xref>, <xref ref-type="fig" rid="F1">8</xref>, <xref ref-type="fig" rid="F1">9</xref>). Wingspan 14 mm in male. Head brown, with golden scales on the frons; labial palpus up-curved, golden; antenna filiform in male, brown. Thorax golden, mixed brown scales; tegula brown. Scales on legs dark brown to golden. Forewing ground colour yellowish brown, dark brown at ca. 1/3 from wing base and costal margin area and no clear borderline with the ground colour; fringe long, especially in the tornus area, yellow; forewing without other lines. Hindwing ground colour reddish brown; fringe long, yellow to light brown, but dark brown in costal area. Abdomen dark brown, with light brown and golden hairs between each abdominal segment.</p><p><bold>Male genitalia</bold> (Figs <xref ref-type="fig" rid="F2">13</xref>, <xref ref-type="fig" rid="F2">14</xref>, <xref ref-type="fig" rid="F2">15</xref>). Uncus short, rod-shaped, slightly enlarged and rounded apically, covered with dense hairs. Gnathos reduced to a small plate. Tegumen broad. Transtilla very developed and strongly sclerotized, wide at base, slightly narrower in apical part and with semicircular depression in middle of apex. Valva strongly modified, clearly divided into two parts: upper part finger-shaped, slightly thin at middle and covered with dense hairs on apex; in basal part, sacculus visibly enlarged, bearing swollen base and eagle-claw-shaped sacculus process; small triangular structure located at base of sacculus process. Juxta shield-shaped. Saccus not obvious. Phallus slender, tube-shaped, slightly curved at middle.</p><fig id="F2" position="float" orientation="portrait"><object-id xmlns:xlink="http://www.w3.org/1999/xlink" content-type="doi" xlink:type="simple">10.3897/zookeys.1059.68512.figures10-19</object-id><object-id xmlns:xlink="http://www.w3.org/1999/xlink" content-type="arpha" xlink:type="simple">8D531305-CE07-555D-8F2F-2BF97786708B</object-id><label>Figures 10–19.</label><caption><p>Genitalia of <italic><tp:taxon-name><tp:taxon-name-part taxon-name-part-type="genus" reg="Pseudidonauton">Pseudidonauton</tp:taxon-name-part></tp:taxon-name></italic> spp. <bold>10</bold><italic><tp:taxon-name><tp:taxon-name-part taxon-name-part-type="genus" reg="Pseudidonauton">P.</tp:taxon-name-part><tp:taxon-name-part taxon-name-part-type="species" reg="sinensis">sinensis</tp:taxon-name-part></tp:taxon-name></italic> sp. nov., male, holotype <bold>11</bold> ditto, male, paratype <bold>12</bold><italic><tp:taxon-name><tp:taxon-name-part taxon-name-part-type="genus" reg="Pseudidonauton">P.</tp:taxon-name-part><tp:taxon-name-part taxon-name-part-type="species" reg="bhaga">bhaga</tp:taxon-name-part></tp:taxon-name></italic> Swinhoe, 1901, male, Borneo, Malaysia, genitalia No. WuJ-392–1 (in <abbrev xmlns:xlink="http://www.w3.org/1999/xlink" content-type="institution" xlink:title="Northeast Forestry University" id="ABBRID0EZOAE" xlink:type="simple">NEFU</abbrev>) <bold>13</bold><italic><tp:taxon-name><tp:taxon-name-part taxon-name-part-type="genus" reg="Pseudidonauton">P.</tp:taxon-name-part><tp:taxon-name-part taxon-name-part-type="species" reg="puera">puera</tp:taxon-name-part></tp:taxon-name></italic> sp. nov., male, holotype <bold>14</bold> ditto, male, paratype <bold>15</bold> ditto, male, paratype (in <abbrev xmlns:xlink="http://www.w3.org/1999/xlink" content-type="institution" xlink:title="collection of Alexey V. Solovyev, Ulyanovsk, Russia" id="ABBRID0EPPAE" xlink:type="simple">CASU</abbrev>) <bold>16</bold><italic><tp:taxon-name><tp:taxon-name-part taxon-name-part-type="genus" reg="Pseudidonauton">P.</tp:taxon-name-part><tp:taxon-name-part taxon-name-part-type="species" reg="chihpyh">chihpyh</tp:taxon-name-part></tp:taxon-name></italic> Solovyev, 2009, male, holotype (in <abbrev xmlns:xlink="http://www.w3.org/1999/xlink" content-type="institution" xlink:title="Museum Witt München" id="ABBRID0EBQAE" xlink:type="simple">MWM</abbrev>/<named-content xmlns:xlink="http://www.w3.org/1999/xlink" content-type="dwc:institutional_code" xlink:type="simple">ZSM</named-content>) <bold>17</bold><italic><tp:taxon-name><tp:taxon-name-part taxon-name-part-type="genus" reg="Pseudidonauton">P.</tp:taxon-name-part><tp:taxon-name-part taxon-name-part-type="species" reg="vexa">vexa</tp:taxon-name-part></tp:taxon-name></italic> Solovyev, 2009, male, holotype (in <abbrev xmlns:xlink="http://www.w3.org/1999/xlink" content-type="institution" xlink:title="Museum Witt München" id="ABBRID0EYQAE" xlink:type="simple">MWM</abbrev>/<named-content xmlns:xlink="http://www.w3.org/1999/xlink" content-type="dwc:institutional_code" xlink:type="simple">ZSM</named-content>) <bold>18</bold><italic><tp:taxon-name><tp:taxon-name-part taxon-name-part-type="genus" reg="Pseudidonauton">P.</tp:taxon-name-part><tp:taxon-name-part taxon-name-part-type="species" reg="sinensis">sinensis</tp:taxon-name-part></tp:taxon-name></italic> sp. nov., female, paratype; <bold>19</bold><italic><tp:taxon-name><tp:taxon-name-part taxon-name-part-type="genus" reg="Pseudidonauton">P.</tp:taxon-name-part><tp:taxon-name-part taxon-name-part-type="species" reg="vexa">vexa</tp:taxon-name-part></tp:taxon-name></italic> Solovyev, 2009, female, paratype (in <abbrev xmlns:xlink="http://www.w3.org/1999/xlink" content-type="institution" xlink:title="Museum Witt München" id="ABBRID0E3RAE" xlink:type="simple">MWM</abbrev>/<named-content xmlns:xlink="http://www.w3.org/1999/xlink" content-type="dwc:institutional_code" xlink:type="simple">ZSM</named-content>). Scale bars: 0.5 mm.</p></caption><graphic xmlns:xlink="http://www.w3.org/1999/xlink" xlink:href="zookeys-1059-173-g002.jpg" position="float" orientation="portrait" xlink:type="simple" id="oo_588848.jpg"><uri content-type="original_file" xlink:type="simple">https://binary.pensoft.net/fig/588848</uri></graphic></fig><p><bold>Female genitalia.</bold> Unknown.</p></tp:treatment-sec><tp:treatment-sec sec-type="distribution" id="SECID0EPSAE"><title>Distribution.</title><p>China (Yunnan), Vietnam (Dong Nai) (Fig. <xref ref-type="fig" rid="F3">20</xref>).</p></tp:treatment-sec><tp:treatment-sec sec-type="etymology" id="SECID0EZSAE"><title>Etymology.</title><p>The species is named <italic><tp:taxon-name><tp:taxon-name-part taxon-name-part-type="genus" reg="Pseudidonauton"/><tp:taxon-name-part taxon-name-part-type="species" reg="puera">puera</tp:taxon-name-part></tp:taxon-name></italic> (a noun in apposition) after its type locality in Puer City, Prov. Yunnan, China, which is famous for Puer tea.</p><fig id="F3" position="float" orientation="portrait"><object-id xmlns:xlink="http://www.w3.org/1999/xlink" content-type="doi" xlink:type="simple">10.3897/zookeys.1059.68512.figure20</object-id><object-id xmlns:xlink="http://www.w3.org/1999/xlink" content-type="arpha" xlink:type="simple">7BDB3E84-6035-5337-A5BC-FEAFD1ECD45C</object-id><label>Figure 20.</label><caption><p>Distribution map of two new species of <italic><tp:taxon-name><tp:taxon-name-part taxon-name-part-type="genus" reg="Pseudidonauton">Pseudidonauton</tp:taxon-name-part></tp:taxon-name></italic>: circle: <italic><tp:taxon-name><tp:taxon-name-part taxon-name-part-type="genus" reg="Pseudidonauton">P.</tp:taxon-name-part><tp:taxon-name-part taxon-name-part-type="species" reg="sinensis">sinensis</tp:taxon-name-part></tp:taxon-name></italic> sp. nov. (China: Chongqing, Zhejiang, Guizhou, Fujian, Jiangxi, Xizang); triangle: <italic><tp:taxon-name><tp:taxon-name-part taxon-name-part-type="genus" reg="Pseudidonauton">P.</tp:taxon-name-part><tp:taxon-name-part taxon-name-part-type="species" reg="puera">puera</tp:taxon-name-part></tp:taxon-name></italic> sp. nov. (China: Yunnan; Vietnam: Dong Nai).</p></caption><graphic xmlns:xlink="http://www.w3.org/1999/xlink" xlink:href="zookeys-1059-173-g003.jpg" position="float" orientation="portrait" xlink:type="simple" id="oo_588849.jpg"><uri content-type="original_file" xlink:type="simple">https://binary.pensoft.net/fig/588849</uri></graphic></fig></tp:treatment-sec><tp:treatment-sec sec-type="Bionomics" id="SECID0ETUAE"><title>Bionomics.</title><p>The moths fly in late June and August. The Chinese specimens were collected with a light trap close to a coniferous forest; the main vegetation around the collecting site consists of <italic><tp:taxon-name><tp:taxon-name-part taxon-name-part-type="genus" reg="Pinus">Pinus</tp:taxon-name-part><tp:taxon-name-part taxon-name-part-type="species" reg="yunnanensis">yunnanensis</tp:taxon-name-part></tp:taxon-name></italic> Franch. (<tp:taxon-name><tp:taxon-name-part taxon-name-part-type="family">Pinaceae</tp:taxon-name-part></tp:taxon-name>).</p></tp:treatment-sec><tp:treatment-sec><!--Section generated to contain objects referenced in tp:taxon-treatment.--><fig id="F1" position="float" orientation="portrait"><object-id xmlns:xlink="http://www.w3.org/1999/xlink" content-type="doi" xlink:type="simple">10.3897/zookeys.1059.68512.figures1-9</object-id><object-id xmlns:xlink="http://www.w3.org/1999/xlink" content-type="arpha" xlink:type="simple">CCDE76FA-F895-53F1-B286-C1F7E8E41E1E</object-id><label>Figures 1–9.</label><caption><p>Adults of <italic><tp:taxon-name><tp:taxon-name-part taxon-name-part-type="genus" reg="Pseudidonauton">Pseudidonauton</tp:taxon-name-part></tp:taxon-name></italic> spp. <bold>1</bold><italic><tp:taxon-name><tp:taxon-name-part taxon-name-part-type="genus" reg="Pseudidonauton">P.</tp:taxon-name-part><tp:taxon-name-part taxon-name-part-type="species" reg="sinensis">sinensis</tp:taxon-name-part></tp:taxon-name></italic> sp. nov., male, holotype <bold>2</bold> ditto, male, paratype <bold>3</bold> ditto, female, paratype <bold>4</bold><italic><tp:taxon-name><tp:taxon-name-part taxon-name-part-type="genus" reg="Pseudidonauton">P.</tp:taxon-name-part><tp:taxon-name-part taxon-name-part-type="species" reg="bhaga">bhaga</tp:taxon-name-part></tp:taxon-name></italic> Swinhoe, 1901, male, Borneo, Malaysia (in <abbrev xmlns:xlink="http://www.w3.org/1999/xlink" content-type="institution" xlink:title="Northeast Forestry University" id="ABBRID0EFEAE" xlink:type="simple">NEFU</abbrev>) <bold>5</bold><italic><tp:taxon-name><tp:taxon-name-part taxon-name-part-type="genus" reg="Pseudidonauton">P.</tp:taxon-name-part><tp:taxon-name-part taxon-name-part-type="species" reg="chihpyh">chihpyh</tp:taxon-name-part></tp:taxon-name></italic> Solovyev, 2009, male, holotype (in <abbrev xmlns:xlink="http://www.w3.org/1999/xlink" content-type="institution" xlink:title="Museum Witt München" id="ABBRID0EXEAE" xlink:type="simple">MWM</abbrev>/<named-content xmlns:xlink="http://www.w3.org/1999/xlink" content-type="dwc:institutional_code" xlink:type="simple">ZSM</named-content>) <bold>6</bold><italic><tp:taxon-name><tp:taxon-name-part taxon-name-part-type="genus" reg="Pseudidonauton">P.</tp:taxon-name-part><tp:taxon-name-part taxon-name-part-type="species" reg="vexa">vexa</tp:taxon-name-part></tp:taxon-name></italic> Solovyev, 2009, male, holotype (in <abbrev xmlns:xlink="http://www.w3.org/1999/xlink" content-type="institution" xlink:title="Museum Witt München" id="ABBRID0EOFAE" xlink:type="simple">MWM</abbrev>/<named-content xmlns:xlink="http://www.w3.org/1999/xlink" content-type="dwc:institutional_code" xlink:type="simple">ZSM</named-content>) <bold>7</bold><italic><tp:taxon-name><tp:taxon-name-part taxon-name-part-type="genus" reg="Pseudidonauton">P.</tp:taxon-name-part><tp:taxon-name-part taxon-name-part-type="species" reg="puera">puera</tp:taxon-name-part></tp:taxon-name></italic> sp. nov., male, holotype <bold>8</bold> ditto, male, paratype <bold>9</bold> ditto, male, paratype (in <abbrev xmlns:xlink="http://www.w3.org/1999/xlink" content-type="institution" xlink:title="collection of Alexey V. Solovyev, Ulyanovsk, Russia" id="ABBRID0EJGAE" xlink:type="simple">CASU</abbrev>). Scale bar: 5 mm.</p></caption><graphic xmlns:xlink="http://www.w3.org/1999/xlink" xlink:href="zookeys-1059-173-g001.jpg" position="float" orientation="portrait" xlink:type="simple" id="oo_588847.jpg"><uri content-type="original_file" xlink:type="simple">https://binary.pensoft.net/fig/588847</uri></graphic></fig></tp:treatment-sec></tp:taxon-treatment>
